# Supplementary material for: Csn5 Depletion Reverses Mitochondrial Defects in GCN5-Null Saccharomyces cerevisiae
Source: Int J Mol Sci. 2025 Jul 18;26(14):6916. doi: 10.3390/ijms26146916 (PMC12294998; doi:10.3390/ijms26146916)
Supplement: Supplementary file 1 [file ijms-26-06916-s001.zip]

Archive with 1 entries (1 files):
- ijms-3760799-supplementary.pdf
